# Supplementary material for: The efficacy of drug induced sleep endoscopy using multimodality monitoring system
Source: PLoS One. 2018 Dec 31;13(12):e0209775. doi: 10.1371/journal.pone.0209775 (PMC6312210; doi:10.1371/journal.pone.0209775)
Supplement: S2 Video — (ZIP) [file pone.0209775.s003.zip]

Archive with 1 entries (1 files):
- Supp video 4ch optical.mp4
