# Supplementary material for: The efficacy of drug induced sleep endoscopy using multimodality monitoring system
Source: PLoS One. 2018 Dec 31;13(12):e0209775. doi: 10.1371/journal.pone.0209775 (PMC6312210; doi:10.1371/journal.pone.0209775)
Supplement: S1 File — (XLSX) [file pone.0209775.s004.xlsx]

## Sheet: Ex1
Examiner ID	Pt ID	MCD:1 single:0			date	1. Obstruction site at DISE												2. MAD		3. Lat recom		4. Tx recom	5. 환자설명	6. re-reading	판독 소요시간
						Salpg	Vap	Vlat	Vc	Olat	TBap	Tblat	Eap	Elat	JT	Rt. LAT	LtLAT	MAD Rec	MAD 판단	LAT rec	lat 판단
EXID	PT ID	MCD	Age	Gender
1	1	1			20150730				2	2	0	0	0	0	Vc1	Vc2	vc2	3	7	5	10	9	10	8	1분 46초
1	2	1			20151214	0	2				2			0		VL1	0	10	10	5, Lt	7	10	9	10	56초
1	3	1			20151217	0.75			2	1	0		0	0	VL2	Vc2	VL2	3	9	5, Lt	10	10	10	10	1분 2초
1	4	1			20151217	0.25	2, SLIT AIRWAY 유지됨, 1로 보는것도 가능			0	0		2		Vap2	0	0	5	7	10	10	10	10	9	2분 28초
1	5	1			20160106	75	2	1		1	0		0		없음	Vc1	vC1	JT 없음	JT 없음	8	9	9	10	10	1분 50초
1	6	1			20160113	75			2	2		1	0	epi 접혀 있음.	VL2	Vc2	VL2	5	7	8	9	10	10	10	2분 34초
1	7	1			20160113	75			2		1		0		Vc1	VL1	Vl2	8	8	5 Rt	9	10	10	10	55초	Rt. 가 더 좋음
1	8	1			20160128	0			0	0	0			2	0	EL2	EL1	10	9	8	8	10	10	10	42초
1	9	1			20160201	25	2			0	2		0		V0	Vc1	vC1	10	9	5	5	10	10	8	47초	JT 기간이 좀 잛음
1	10	1			20160204		0			0	0		0					0	10	0	10	8	8	10	30초	central sleep apnea
	총 10명에 대해 시행함, 이중 한명은 JT 가 안되어 있었음. 하지만 시각정보 없을때 4/5는 된것으로 판단. 시각정보 있을때는 4/5는 맞춤

## Sheet: Ex2
Ex ID	PT ID	MCD:1 single:0	date	1. Obstruction site at DISE												2. MAD		3. Lat recom		4. Tx recom	5. 환자설명	6. re-reading
				Salpg	Vap	Vlat	Vc	Olat	TBap	Tblat	Eap	Elat	JT	Rt. LAT	LtLAT	MAD Rec	MAD 판단	LAT rec	lat 판단
EXID	PT ID	MCD														5.33333	6.6	2.55556	6.4	7.3	7.6	9.1
2	1	1	20150730				2, collapse	2	0		0		VL2OL1	VC2	VC2	3	8	0	10	8	8	10
2	2	1	20151214		2			0	2		2		Vap1	Vap2TBap2Eap1	Vap2TBap2Eap2	9	9	0	9	9	9	9
2	3	1	20151217			2		1	1		1		VL2	VL2OL1	VL2OL1	2	6	0	6	7	8	8
2	4	1	20151217		2			0	0		2		Vap2	Vap1	Vap0	2	3	7	9	8	8	9
2	5	1	20160106		2			1	0		0		알수 없음	Vap1	Vap1	알수 없음	0	5	5	5	4	8
2	6	1	20160113				2 uvula flucutation	2	1		1, omega shape		VC2OL1	VL1	VL1	1	8	6	5	7	6	10
2	7	1	20160113				2	1	1		1		VL1 uvula fluctuation TB1	VL1	VL1	3	7	5	5	6	8	10
2	8	1	20160128				1	1	1		2, omega shape		전부호전, omega shape	Vc1Eap2	OL1Eap2	8	8	0	7	6	7	9
2	9	1	20160201				2	2	2		2		VL1OL1	VC2TB2	VC2TB2	10	10	0	8	10	10	10
2	10	1	20160204					1	1		2, flat shape		Eap1	알수 없음	알수 없음	10	7	알수 없음	0	7	8	8
	총 10명에 대해 시행함, 이중 한명은 JT 가 안되어 있었음. 하지만 시각정보 없을때 4/5는 된것으로 판단. 시각정보 있을때는 4/5는 맞춤

## Sheet: Ex3
Ex ID	Pt ID	MCD:1 single:0	date	1. Obstruction site at DISE												2. MAD		3. Lat recom		4. Tx recom	5. 환자설명	6. re-reading
				Salpg	Vap	Vlat	Vc	Olat	TBap	Tblat	Eap	Elat	JT	Rt. LAT	LtLAT	MAD Rec	MAD 판단	LAT rec	lat 판단
EXID	PT ID	MCD
3	1	1	20150730	1	2			2	0		0		Vap2Ol1	Vc2Ol2	Vc2Ol2	6	5	2	5	6	5	3
3	2	1	20151214	1	2			0	2		0		Vap1	Vap2Ol1TB2	Vap2TB1Eap2	10	10	0	7	8	8	8
3	3	1	20151217	2			2	1	0		0		Vl2Ol1	Vl2Ol1	Vl2Ol1	1	8	1	7	7	8	8
3	4	1	20151217	1	2			0	0		2		Vap2	Vc1	0	3	7	10	9	7	8	8
3	5	1	20160106	2	2			0	0		0		0(모름)	Vc1	Vc1	0	0	6	8	3	4	6
3	6	1	20160113	2	2			2	0		0		Vl2Ol1	Vl2Ol1	Vl2Ol1	1	6	3	6	6	7	7
3	7	1	20160113	2			2	0	1		0		Vap2	Vl2Ol1	Vc2	3	7	2	8	7	7	8
3	8	1	20160128	0	0			0	0			2	El1	El2	El2	3	5	2	7	6	5	7
3	9	1	20160201	2			2	1	1		1		0	Vc2TB1	Vc1TB1	10	10	6	5	6	6	5
3	10	1	20160204	0			0	0	0		1		0	0	0	0	10	2	3	1	2	8
	총 10명에 대해 시행함, 이중 한명은 JT 가 안되어 있었음. 하지만 시각정보 없을때 4/5는 된것으로 판단. 시각정보 있을때는 4/5는 맞춤

## Sheet: Ex4
검사자ID 양형채 정은경 성충만 김홍찬 김영윤	환자 ID	MCD:1 single:0	name	patient number	date	1. Obstruction site at DISE												2. MAD		3. Lat recom		4. Tx recom	5. 환자설명	6. re-reading
						Salpg	Vap	Vlat	Vc	Olat	TBap	Tblat	Eap	Elat	JT	Rt. LAT	LtLAT	MAD Rec	MAD 판단	LAT rec	lat 판단
EXID	PT ID	MCD
4	1	1	양대영	21085441	20150730				2	0	0		0		VL1	알수 없음	알수 없음	0	2	0	2	10	10	0
4	2	1	윤옥현	2031143	20151214		2			0	2		2		전부호전	V2TBap2Eap2	V2OL2TBap2Eap2	10	10	0	10	10	10	10
4	3	1	양동한	21421578	20151217				2	1	0		0		VC2OL1	VC2OL1	VC2OL1	0	10	0	10	6	6	8
4	4	1	홍송건	17198055	20151217		2			1	0		2		Vap2OL1Eap1	OL1	OL1	0	10	10	10	10	10	10
4	5	1	김승철	13048203	20160106	+	2			0	0		0		VC1	VC1	VC1	0	10	0	10	6	6	4
4	6	1	김성철	21477918	20160113	+			2	1	0		0		VC2OL1	VL2OL1	VL2OL1	0	10	0	10	10	10	10
4	7	1	이병곤	18271054	20160113	+			2	1	2		1		VL2, uvula fluctuation	VL2OL1	VL2	10	10	10	10	10	10	10
4	8	1	김윤중	21340775	20160128		0	0		0	0		2		EL1	OL1EL2	OL1EL2	4	4	0	10	6	8	10
4	9	1	장온령	12047599	20160201				1	0	2		1		전부호전	알수 없음	알수 없음	10	10	0	0	10	10	6
4	10	1	장안진	16031986	20160204								1		Eap1	Eap1	Eap1	0	10	0	10	10	10	10
	총 10명에 대해 시행함, 이중 한명은 JT 가 안되어 있었음. 하지만 시각정보 없을때 4/5는 된것으로 판단. 시각정보 있을때는 4/5는 맞춤

## Sheet: Ex5
검사자ID 양형채 정은경 성충만 김홍찬 김영윤	환자 ID	MCD:1 single:0	name	patient number	date	1. Obstruction site at DISE												2. MAD		3. Lat recom		4. Tx recom	5. 환자설명	6. re-reading
						Salpg	Vap	Vlat	Vc	Olat	TBap	Tblat	Eap	Elat	JT	Rt. LAT	LtLAT	MAD Rec	MAD 판단	LAT rec	lat 판단
EXID	PT ID	MCD
5	1	1	양대영	21085441	20150730				2	2					Vc2(호전)O1	Vc2 O2	Vc2 O2	5	5	3	5	8	9	6
5	2	1	윤옥현	2031143	20151214		2				2		1		Vap1	Vap2 Tap2 Eap1	Vap2 Tap2 Eap1	10	10	2	8	10	10	10
5	3	1	양동한	21421578	20151217	+			2	1	1				Vc2(호전)O1	Vc2O2	Vlat2 O1	7	8	2	6	8	9	9
5	4	1	홍송건	17198055	20151217	+	2			1			2		Vap2 Eap1	Vap1 O1 Eap1	Vap1 O1 Eap0	6	6	10(Lt>Rt)	8	9	9	9
5	5	1	김승철	13048203	20160106	+			2						시행x	시행x	Vc2
5	6	1	김성철	21477918	20160113	+			2	1					Vc2(호전)O1	Vc2 O1	Vc2 O1	7	7	3	5	7	7	9
5	7	1	이병곤	18271054	20160113	+			2	1	1				Vap2	Vc2O2	Vc2O1	7	7	5(Lt)	7	9	9	9
5	8	1	김윤중	21340775	20160128					1				2	O0 E0	Elat2 O1	Elat1 O1	10	10	8(Rt)	8	10	10	10
5	9	1	장온령	12047599	20160201	+			2		2		2		Vc1 T0E0	Vc2Tap2Eap2	Vc2Tap2Eap2	10	10	2	6	10	10	9
5	10	1	장안진	16031986	20160204				1		1		2		Vc0 T0 Eap1	Eap1	Eap2	8	8	7(Rt)	7	9	9	9
	총 10명에 대해 시행함, 이중 한명은 JT 가 안되어 있었음. 하지만 시각정보 없을때 4/5는 된것으로 판단. 시각정보 있을때는 4/5는 맞춤

## Sheet: ExC1
검사자ID 양형채 정은경 성충만 김홍찬 김영윤	환자 ID	MCD:1 single:0	name	patient number	date	1. Obstruction site at DISE												2. MAD		3. Lat recom		4. Tx recom	5. 환자설명	6. re-reading	판독 소요시간		소요
						Salpg	Vap	Vlat	Vc	Olat	TBap	Tblat	Eap	Elat	JT	Rt. LAT	LtLAT	MAD Rec	MAD 판단	LAT rec	lat 판단
EXID	PT ID	MCD
1	1	0	양대영	21085441	20150730	25			2	2	0	0	0	0	Vlat1	Vc2 확인안됨	Vc2 확인안됨	5	7	0	5	7	6	6	3분 55초
1	2	0	윤옥현	2031143	20151214	0	2	0	0	0	1	0	0	0	0	0	0	9	10	8	10	10	7	9	6분 10초
1	3	0	양동한	21421578	20151217	0.75			2	0	0	0	0	0	0	Vlat1	Vlat1	7	7	7	7	7	7	7	4분 12초
1	4	0	홍송건	17198055	20151217	0.25	0	0	1	0	0	0	2	0	0	0	0	7	5	8	5	8	8	6	3분 45초
1	5	0	김승철	13048203	20160106	50	1	2	0	0	0	0	0	0	명확치 않음 아마 Vap1	Vc1 아마	Vc1 아마	5	5	2	5	7	5	5	2분 50초	위치 명확치 않음.
1	6	0	김성철	21477918	20160113	75			2	2	0	0			vc1			5	7	2	5	5	5	5	3분 6초
1	7	0	이병곤	18271054	20160113	50	0	0	2	0	1	0	0	0	Vap1	Ol1	Ol1	5	8	5	7	7	7	7	4분 22초
1	8	0	김윤중	21340775	20160128									2	확인불가	확인불가	확인불가	0	0	0	0	5	5	5	2분 7초
1	9	0	장온령	12047599	20160201	<25	2	0	0	0	1	0	0	0	1	0	0	8	8	5	5	8	7	7	4분 10초	환자가 실제 잠들었는지 확인 어려움
1	10	0	장안진	16031986	20160204	0	0	0	0	0	0	0	0	0	0	0	0	0	9	5	8	0	10	5	4분 11초
	총 10명에 대해 시행함, 이중 한명은 JT 가 안되어 있었음. 하지만 시각정보 없을때 4/5는 된것으로 판단. 시각정보 있을때는 4/5는 맞춤

## Sheet: ExC2
검사자ID 양형채 정은경 성충만 김홍찬 김영윤	환자 ID	MCD:1 single:0	name	patient number	date	1. Obstruction site at DISE												2. MAD		3. Lat recom		4. Tx recom	5. 환자설명	6. re-reading
						Salpg	Vap	Vlat	Vc	Olat	TBap	Tblat	Eap	Elat	JT	Rt. LAT	LtLAT	MAD Rec	MAD 판단	LAT rec	lat 판단
EXID	PT ID	MCD																6.2	6.1	3	4.7	5.3	5.5	2.7
2	1	0	양대영	21085441	20150730				2	2					VL1	VC2	VC2	7	6	0	6	5	5	4
2	2	0	윤옥현	2031143	20151214		2			1	1		2		Vap1	Vap2Eap2	Vap1	8	8	2	4	5	5	3
2	3	0	양동한	21421578	20151217				2	1	1		1		Vap2	Vc2	Vap2	8	9	0	7	5	3	2
2	4	0	홍송건	17198055	20151217			2		0	0		2, epiglottis snoring		VL1Eap0	VL1	VL1	8	8	6	5	4	7	6
2	5	0	김승철	13048203	20160106				2	1					VC1OL1	VC2	알수 없음	8	3	0	2	4	3	2
2	6	0	김성철	21477918	20160113				2	2	0		0, omega shape		VL2OL1	VL1	VL1	5	5	6	8	8	8	3
2	7	0	이병곤	18271054	20160113			2, uvula flucutation		2	1		1		VL1OL1	VC2	VL2OL2	3	7	2	6	4	6	2
2	8	0	김윤중	21340775	20160128		알수 없음	알수 없음	알수 없음	0	0		2		Eap0	Eap2	Eap1	3	4	8	5	4	7	2
2	9	0	장온령	12047599	20160201			2		1	2		1		VL1OL1	VL2	VC2TBap2	8	8	1	1	8	8	2
2	10	0	장안진	16031986	20160204				2	1	0		1		전부호전	알수 없음	Eap1	4	3	5	3	6	3	1
	총 10명에 대해 시행함, 이중 한명은 JT 가 안되어 있었음. 하지만 시각정보 없을때 4/5는 된것으로 판단. 시각정보 있을때는 4/5는 맞춤

## Sheet: ExC3
검사자ID 양형채 정은경 성충만 김홍찬 김영윤	환자 ID	MCD:1 single:0	name	patient number	date	1. Obstruction site at DISE												2. MAD		3. Lat recom		4. Tx recom	5. 환자설명	6. re-reading
						Salpg	Vap	Vlat	Vc	Olat	TBap	Tblat	Eap	Elat	JT	Rt. LAT	LtLAT	MAD Rec	MAD 판단	LAT rec	lat 판단
EXID	PT ID	MCD
3	1	0	양대영	21085441	20150730	2			2	2	0		0		Vap2Ol1	Vl2	Vc2	2	6	1	5	3	2	1
3	2	0	윤옥현	2031143	20151214	0	2			0	2		0		Vap1	Vl2TB2	Vap2TB2	7	6	3	5	6	4	3
3	3	0	양동한	21421578	20151217	2			2	0	0		0		Vl2Ol1	Vl1	Vl2	2	6	3	4	4	3	3
3	4	0	홍송건	17198055	20151217	1	2			0	0		2		Vap2	0	0	2	6	8	7	6	5	3
3	5	0	김승철	13048203	20160106	2			1	0	0		0		Vap2	0(모름)	0(모름)	1	5	1	1	1	1	1
3	6	0	김성철	21477918	20160113	2			2	2	0		0		Vc1Ol1	Vl1Ol1	Vl1Ol1	7	6	6	5	6	4	3
3	7	0	이병곤	18271054	20160113	2			2	0	1		0		Vap2	Vl2Ol1	Vl2	3	4	2	3	6	5	3
3	8	0	김윤중	21340775	20160128	0	0			0	0			2	0	El2	El1	6	7	3	5	6	5	3
3	9	0	장온령	12047599	20160201	2			2	1	1		1		0	Vc2TB1	Vc1TB1	10	10	7	5	8	6	2
3	10	0	장안진	16031986	20160204	0	0			0	0		1		0	0	0	2	2	1	1	3	5	3
	총 10명에 대해 시행함, 이중 한명은 JT 가 안되어 있었음. 하지만 시각정보 없을때 4/5는 된것으로 판단. 시각정보 있을때는 4/5는 맞춤

## Sheet: ExC4
검사자ID 양형채 정은경 성충만 김홍찬 김영윤	환자 ID	MCD:1 single:0	name	patient number	date	1. Obstruction site at DISE												2. MAD		3. Lat recom		4. Tx recom	5. 환자설명	6. re-reading
						Salpg	Vap	Vlat	Vc	Olat	TBap	Tblat	Eap	Elat	JT	Rt. LAT	LtLAT	MAD Rec	MAD 판단	LAT rec	lat 판단
EXID	PT ID	MCD
4	1	0	양대영	21085441	20150730			2		0	0		0		VL2	알수 없음	알수 없음	0	0	0	0	1	1	0
4	2	0	윤옥현	2031143	20151214		2			0	2		2		Vap1	V2TBap2Eap2	V2TBap2Eap2	8	3	0	10	8	8	7
4	3	0	양동한	21421578	20151217				2	1	1		0		VC2OL1	VC2OL1TBap1	VC2OL1TBap1	0	8	0	8	8	8	8
4	4	0	홍송건	17198055	20151217		2			1	0		2		Vap2OL1Eap2	OL1	OL1	0	5	10	5	5	5	5
4	5	0	김승철	13048203	20160106				1	1	0		0		VC1OL1	알수 없음	알수 없음	0	8	0	5	4	4	4
4	6	0	김성철	21477918	20160113				2	1	0		0		VC2OL1	VL2OL1	VL2OL1	0	8	0	6	8	8	6
4	7	0	이병곤	18271054	20160113			2		1	1		0		VC2	VL2OL1	VL2OL1	0	5	0	5	8	8	5
4	8	0	김윤중	21340775	20160128			0		0	0			2	EL2	EL2	EL2	0	8	0	8	8	8	4
4	9	0	장온령	12047599	20160201				1	0	2		1		VC1	알수 없음	알수 없음	8	4	0	0	2	2	2
4	10	0	장안진	16031986	20160204		0	0		0	0		1		Eap1	알수 없음	알수 없음	0	8	0	8	8	6	6
	총 10명에 대해 시행함, 이중 한명은 JT 가 안되어 있었음. 하지만 시각정보 없을때 4/5는 된것으로 판단. 시각정보 있을때는 4/5는 맞춤

## Sheet: ExC5
검사자ID 양형채 정은경 성충만 김홍찬 김영윤	환자 ID	MCD:1 single:0	name	patient number	date	1. Obstruction site at DISE												2. MAD		3. Lat recom		4. Tx recom	5. 환자설명	6. re-reading
						Salpg	Vap	Vlat	Vc	Olat	TBap	Tblat	Eap	Elat	JT	Rt. LAT	LtLAT	MAD Rec	MAD 판단	LAT rec	lat 판단
EXID	PT ID	MCD
5	1	0	양대영	21085441	20150730				2	2					시행여부확인어려움	시행여부확인어려움	시행여부확인어려움
5	2	0	윤옥현	2031143	20151214		2				2		2		Vap1	Vap2Tap2E2	Vap2Tap2E2	10	10	0	9	10	10	7
5	3	0	양동한	21421578	20151217	+			2	1					Vc2O1	Vc2O1	Vc2O1	2	8	2	8	7	7	7
5	4	0	홍송건	17198055	20151217	+	2						2		Vap(약간호전)Eap1	Vap1 Epi1	Vap1 Epi1	5	4	8	9	9	8	8
5	5	0	김승철	13048203	20160106	+			2						시행여부확인어려움	시행여부확인어려움	시행여부확인어려움
5	6	0	김성철	21477918	20160113	+			2	1					Vc2O1	Vc2O1	Vc2O1	2	5	5	5	7	8	8
5	7	0	이병곤	18271054	20160113	+	2			1	1				Vap1O1	Vc2O1	Vc2O1	10	10	0	10	10	10	8
5	8	0	김윤중	21340775	20160128									2	Elat0	Elat2	Elat2	9	7	0	8	9	10	9
5	9	0	장온령	12047599	20160201	+			2		2				Vc1Tap1	Vc2Tap2	Vc2Tap2	10	10	2	8	9	9	8
5	10	0	장안진	16031986	20160204								2		시행여부확인어려움	시행여부확인어려움	시행여부확인어려움
	총 10명에 대해 시행함, 이중 한명은 JT 가 안되어 있었음. 하지만 시각정보 없을때 4/5는 된것으로 판단. 시각정보 있을때는 4/5는 맞춤

[truncated: 1 more sheets: SPSS data]
